# Supplementary material for: Rapid single-wavelength lightsheet localization microscopy for clarified tissue
Source: Nat Commun. 2019 Oct 18;10:4762. doi: 10.1038/s41467-019-12715-3 (PMC6800451; doi:10.1038/s41467-019-12715-3)
Supplement: Supplementary file 10 — Source Data [file 41467_2019_12715_MOESM10_ESM.zip]

Archive with 13 entries (10 files):
- Source Data file/
- Source Data file/Fig. s10c.xlsx
- __MACOSX/
- __MACOSX/Source Data file/
- __MACOSX/Source Data file/._Fig. s10c.xlsx
- Source Data file/Fig. s10a, b.xlsx
- __MACOSX/Source Data file/._Fig. s10a, b.xlsx
- Source Data file/Fig. 2f.xlsx
- __MACOSX/Source Data file/._Fig. 2f.xlsx
- Source Data file/Fig. 6f.xlsx
- __MACOSX/Source Data file/._Fig. 6f.xlsx
- Source Data file/Fig. 3d-g.xlsx
- __MACOSX/Source Data file/._Fig. 3d-g.xlsx
