# Supplementary material for: Rapid single-wavelength lightsheet localization microscopy for clarified tissue
Source: Nat Commun. 2019 Oct 18;10:4762. doi: 10.1038/s41467-019-12715-3 (PMC6800451; doi:10.1038/s41467-019-12715-3)
Supplement: Supplementary file 10 — Source Data [file 41467_2019_12715_MOESM10_ESM.zip › Source Data file/Fig. s10c.xlsx]

## Sheet: 工作表1
spatial freqency	FRC value
0	0.93558
4.1e-06	0.93493
8.1e-06	0.93428
1.22e-05	0.93363
1.63e-05	0.93298
2.04e-05	0.93233
2.44e-05	0.93169
2.85e-05	0.93104
3.26e-05	0.9304
3.66e-05	0.92976
4.07e-05	0.92912
4.48e-05	0.92848
4.88e-05	0.92785
5.29e-05	0.92721
5.7e-05	0.92658
6.11e-05	0.92594
6.51e-05	0.92531
6.92e-05	0.92468
7.33e-05	0.92405
7.73e-05	0.92342
8.14e-05	0.9228
8.55e-05	0.92217
8.95e-05	0.92155
9.36e-05	0.92092
9.77e-05	0.9203
0.0001018	0.91968
0.0001058	0.91906
0.0001099	0.91844
0.000114	0.91783
0.000118	0.91721
0.0001221	0.91659
0.0001262	0.91598
0.0001302	0.91536
0.0001343	0.91475
0.0001384	0.91414
0.0001425	0.91353
0.0001465	0.91292
0.0001506	0.91231
0.0001547	0.9117
0.0001587	0.91109
0.0001628	0.91048
0.0001669	0.90988
0.0001709	0.90927
0.000175	0.90867
0.0001791	0.90806
0.0001832	0.90746
0.0001872	0.90686
0.0001913	0.90625
0.0001954	0.90565
0.0001994	0.90505
0.0002035	0.90445
0.0002076	0.90385
0.0002116	0.90325
0.0002157	0.90265
0.0002198	0.90205
0.0002239	0.90146
0.0002279	0.90086
0.000232	0.90026
0.0002361	0.89966
0.0002401	0.89907
0.0002442	0.89847
0.0002483	0.89787
0.0002523	0.89728
0.0002564	0.89668
0.0002605	0.89609
0.0002646	0.8955
0.0002686	0.8949
0.0002727	0.89431
0.0002768	0.89372
0.0002808	0.89312
0.0002849	0.89253
0.000289	0.89194
0.000293	0.89135
0.0002971	0.89075
0.0003012	0.89016
0.0003053	0.88957
0.0003093	0.88898
0.0003134	0.88839
0.0003175	0.8878
0.0003215	0.88721
0.0003256	0.88662
0.0003297	0.88603
0.0003337	0.88544
0.0003378	0.88485
0.0003419	0.88426
0.000346	0.88367
0.00035	0.88308
0.0003541	0.8825
0.0003582	0.88191
0.0003622	0.88132
0.0003663	0.88073
0.0003704	0.88014
0.0003744	0.87956
0.0003785	0.87897
0.0003826	0.87838
0.0003867	0.8778
0.0003907	0.87721
0.0003948	0.87663
0.0003989	0.87604
0.0004029	0.87546
0.000407	0.87487
0.0004111	0.87429
0.0004151	0.87371
0.0004192	0.87313
0.0004233	0.87254
0.0004274	0.87196
0.0004314	0.87138
0.0004355	0.8708
0.0004396	0.87022
0.0004436	0.86964
0.0004477	0.86907
0.0004518	0.86849
0.0004558	0.86791
0.0004599	0.86734
0.000464	0.86677
0.0004681	0.8662
0.0004721	0.86563
0.0004762	0.86506
0.0004803	0.86449
0.0004843	0.86393
0.0004884	0.86336
0.0004925	0.8628
0.0004965	0.86224
0.0005006	0.86169
0.0005047	0.86113
0.0005088	0.86058
0.0005128	0.86004
0.0005169	0.8595
0.000521	0.85896
0.000525	0.85842
0.0005291	0.85789
0.0005332	0.85737
0.0005372	0.85685
0.0005413	0.85634
0.0005454	0.85584
0.0005495	0.85534
0.0005535	0.85485
0.0005576	0.85438
0.0005617	0.85391
0.0005657	0.85346
0.0005698	0.85301
0.0005739	0.85258
0.0005779	0.85216
0.000582	0.85176
0.0005861	0.85137
0.0005902	0.85102
0.0005942	0.85067
0.0005983	0.85033
0.0006024	0.84998
0.0006064	0.84965
0.0006105	0.84931
0.0006146	0.84898
0.0006186	0.84865
0.0006227	0.84832
0.0006268	0.84799
0.0006309	0.84766
0.0006349	0.84734
0.000639	0.84701
0.0006431	0.84669
0.0006471	0.84637
0.0006512	0.84605
0.0006553	0.84573
0.0006593	0.84541
0.0006634	0.84509
0.0006675	0.84477
0.0006716	0.84445
0.0006756	0.84413
0.0006797	0.84382
0.0006838	0.8435
0.0006878	0.84318
0.0006919	0.84286
0.000696	0.84255
0.0007	0.84223
0.0007041	0.84191
0.0007082	0.8416
0.0007123	0.84128
0.0007163	0.84096
0.0007204	0.84065
0.0007245	0.84033
0.0007285	0.84002
0.0007326	0.8397
0.0007367	0.83939
0.0007407	0.83907
0.0007448	0.83876
0.0007489	0.83844
0.000753	0.83813
0.000757	0.83781
0.0007611	0.8375
0.0007652	0.83719
0.0007692	0.83687
0.0007733	0.83656
0.0007774	0.83625
0.0007814	0.83593
0.0007855	0.83562
0.0007896	0.83531
0.0007937	0.83499
0.0007977	0.83468
0.0008018	0.83437
0.0008059	0.83406
0.0008099	0.83374
0.000814	0.83343
0.0008181	0.83312
0.0008221	0.83281
0.0008262	0.83249
0.0008303	0.83218
0.0008344	0.83187
0.0008384	0.83156
0.0008425	0.83125
0.0008466	0.83093
0.0008506	0.83062
0.0008547	0.83031
0.0008588	0.82999
0.0008628	0.82968
0.0008669	0.82937
0.000871	0.82905
0.0008751	0.82874
0.0008791	0.82843
0.0008832	0.82811
0.0008873	0.8278
0.0008913	0.82748
0.0008954	0.82717
0.0008995	0.82686
0.0009035	0.82654
0.0009076	0.82623
0.0009117	0.82591
0.0009158	0.8256
0.0009198	0.82528
0.0009239	0.82496
0.000928	0.82465
0.000932	0.82433
0.0009361	0.82402
0.0009402	0.8237
0.0009442	0.82339
0.0009483	0.82307
0.0009524	0.82276
0.0009565	0.82244
0.0009605	0.82212
0.0009646	0.82181
0.0009687	0.82149
0.0009727	0.82118
0.0009768	0.82086
0.0009809	0.82055
0.0009849	0.82023
0.000989	0.81992
0.0009931	0.8196
0.0009972	0.81929
0.001	0.81897
0.00101	0.81866
0.00101	0.81835
0.00101	0.81803
0.00102	0.81772
0.00102	0.8174
0.00103	0.81709
0.00103	0.81678
0.00103	0.81646
0.00104	0.81615
0.00104	0.81583
0.00105	0.81552
0.00105	0.8152
0.00105	0.81489
0.00106	0.81457
0.00106	0.81426
0.00107	0.81394
0.00107	0.81363
0.00107	0.81331
0.00108	0.813
0.00108	0.81268
0.00109	0.81237
0.00109	0.81205
0.00109	0.81174
0.0011	0.81142
0.0011	0.81111
0.00111	0.8108
0.00111	0.81048
0.00112	0.81017
0.00112	0.80985
0.00112	0.80954
0.00113	0.80922
0.00113	0.80891
0.00114	0.8086
0.00114	0.80828
0.00114	0.80797
0.00115	0.80765
0.00115	0.80734
0.00116	0.80703
0.00116	0.80671
0.00116	0.8064
0.00117	0.80608
0.00117	0.80577
0.00118	0.80545
0.00118	0.80514
0.00118	0.80482
0.00119	0.8045
0.00119	0.80419
0.0012	0.80387
0.0012	0.80355
0.0012	0.80323
0.00121	0.80292
0.00121	0.80259
0.00122	0.80227
0.00122	0.80195
0.00123	0.80163
0.00123	0.80131
0.00123	0.80099
0.00124	0.80066
0.00124	0.80034
0.00125	0.80002
0.00125	0.79969
0.00125	0.79936
0.00126	0.79904
0.00126	0.79871
0.00127	0.79838
0.00127	0.79805
0.00127	0.79772
0.00128	0.79739
0.00128	0.79705
0.00129	0.79672
0.00129	0.79639
0.00129	0.79605
0.0013	0.79572
0.0013	0.79538
0.00131	0.79505
0.00131	0.79471
0.00131	0.79437
0.00132	0.79403
0.00132	0.79369
0.00133	0.79335
0.00133	0.79301
0.00134	0.79266
0.00134	0.79232
0.00134	0.79197
0.00135	0.79163
0.00135	0.79128
0.00136	0.79093
0.00136	0.79058
0.00136	0.79023
0.00137	0.78988
0.00137	0.78952
0.00138	0.78917
0.00138	0.78881
0.00138	0.78845
0.00139	0.78809
0.00139	0.78773
0.0014	0.78736
0.0014	0.787
0.0014	0.78663
0.00141	0.78626
0.00141	0.78588
0.00142	0.78551
0.00142	0.78513
0.00142	0.78475
0.00143	0.78437
0.00143	0.78398
0.00144	0.7836
0.00144	0.78321
0.00144	0.78282
0.00145	0.78242
0.00145	0.78202
0.00146	0.78163
0.00146	0.78123
0.00147	0.78082
0.00147	0.78042
0.00147	0.78001
0.00148	0.7796
0.00148	0.77918
0.00149	0.77877
0.00149	0.77835
0.00149	0.77793
0.0015	0.7775
0.0015	0.77708
0.00151	0.77665
0.00151	0.77622
0.00151	0.77579
0.00152	0.77535
0.00152	0.77491
0.00153	0.77447
0.00153	0.77403
0.00153	0.77359
0.00154	0.77314
0.00154	0.77269
0.00155	0.77224
0.00155	0.77179
0.00155	0.77133
0.00156	0.77088
0.00156	0.77042
0.00157	0.76996
0.00157	0.76949
0.00158	0.76903
0.00158	0.76856
0.00158	0.76809
0.00159	0.76762
0.00159	0.76714
0.0016	0.76667
0.0016	0.76619
0.0016	0.76571
0.00161	0.76523
0.00161	0.76474
0.00162	0.76426
0.00162	0.76377
0.00162	0.76328
0.00163	0.76278
0.00163	0.76229
0.00164	0.76179
0.00164	0.76129
0.00164	0.76079
0.00165	0.76028
0.00165	0.75978
0.00166	0.75927
0.00166	0.75876
0.00166	0.75825
0.00167	0.75774
0.00167	0.75722
0.00168	0.7567
0.00168	0.75618
0.00169	0.75566
0.00169	0.75514
0.00169	0.75461
0.0017	0.75408
0.0017	0.75355
0.00171	0.75302
0.00171	0.75249
0.00171	0.75196
0.00172	0.75142
0.00172	0.75089
0.00173	0.75035
0.00173	0.74981
0.00173	0.74926
0.00174	0.74872
0.00174	0.74817
0.00175	0.74763
0.00175	0.74708
0.00175	0.74653
0.00176	0.74597
0.00176	0.74542
0.00177	0.74486
0.00177	0.74431
0.00177	0.74375
0.00178	0.74319
0.00178	0.74262
0.00179	0.74206
0.00179	0.74149
0.00179	0.74092
0.0018	0.74035
0.0018	0.73978
0.00181	0.73921
0.00181	0.73864
0.00182	0.73806
0.00182	0.73748
0.00182	0.7369
0.00183	0.73632
0.00183	0.73573
0.00184	0.73515
0.00184	0.73456
0.00184	0.73397
0.00185	0.73338
0.00185	0.73278
0.00186	0.73219
0.00186	0.73159
0.00186	0.73099
0.00187	0.73039
0.00187	0.72978
0.00188	0.72918
0.00188	0.72857
0.00188	0.72796
0.00189	0.72735
0.00189	0.72673
0.0019	0.72612
0.0019	0.7255
0.0019	0.72488
0.00191	0.72426
0.00191	0.72364
0.00192	0.72301
0.00192	0.72238
0.00193	0.72175
0.00193	0.72112
0.00193	0.72049
0.00194	0.71985
0.00194	0.71921
0.00195	0.71857
0.00195	0.71793
0.00195	0.71728
0.00196	0.71663
0.00196	0.71598
0.00197	0.71533
0.00197	0.71467
0.00197	0.71402
0.00198	0.71336
0.00198	0.7127
0.00199	0.71203
0.00199	0.71137
0.00199	0.7107
0.002	0.71003
0.002	0.70936
0.00201	0.70869
0.00201	0.70801
0.00201	0.70734
0.00202	0.70666
0.00202	0.70598
0.00203	0.70529
0.00203	0.70461
0.00203	0.70392
0.00204	0.70323
0.00204	0.70254
0.00205	0.70185
0.00205	0.70116
0.00206	0.70046
0.00206	0.69976
0.00206	0.69907
0.00207	0.69837
0.00207	0.69766
0.00208	0.69696
0.00208	0.69625
0.00208	0.69554
0.00209	0.69484
0.00209	0.69412
0.0021	0.69341
0.0021	0.6927
0.0021	0.69198
0.00211	0.69127
0.00211	0.69055
0.00212	0.68983
0.00212	0.68911
0.00212	0.68839
0.00213	0.68766
0.00213	0.68694
0.00214	0.68621
0.00214	0.68548
0.00214	0.68475
0.00215	0.68402
0.00215	0.68329
0.00216	0.68256
0.00216	0.68183
0.00217	0.68109
0.00217	0.68035
0.00217	0.67961
0.00218	0.67888
0.00218	0.67814
0.00219	0.67739
0.00219	0.67665
0.00219	0.6759
0.0022	0.67515
0.0022	0.67441
0.00221	0.67365
0.00221	0.6729
0.00221	0.67215
0.00222	0.67139
0.00222	0.67063
0.00223	0.66987
0.00223	0.6691
0.00223	0.66834
0.00224	0.66756
0.00224	0.66679
0.00225	0.66602
0.00225	0.66524
0.00225	0.66446
0.00226	0.66368
0.00226	0.6629
0.00227	0.66211
0.00227	0.66132
0.00228	0.66052
0.00228	0.65973
0.00228	0.65892
0.00229	0.65812
0.00229	0.65731
0.0023	0.65651
0.0023	0.65569
0.0023	0.65488
0.00231	0.65406
0.00231	0.65324
0.00232	0.65241
0.00232	0.65158
0.00232	0.65075
0.00233	0.64992
0.00233	0.64908
0.00234	0.64824
0.00234	0.64739
0.00234	0.64655
0.00235	0.6457
0.00235	0.64484
0.00236	0.64399
0.00236	0.64313
0.00236	0.64226
0.00237	0.6414
0.00237	0.64053
0.00238	0.63966
0.00238	0.63878
0.00239	0.63791
0.00239	0.63702
0.00239	0.63614
0.0024	0.63525
0.0024	0.63436
0.00241	0.63347
0.00241	0.63258
0.00241	0.63168
0.00242	0.63078
0.00242	0.62987
0.00243	0.62897
0.00243	0.62806
0.00243	0.62715
0.00244	0.62623
0.00244	0.62532
0.00245	0.6244
0.00245	0.62348
0.00245	0.62255
0.00246	0.62162
0.00246	0.6207
0.00247	0.61976
0.00247	0.61883
0.00247	0.61789
0.00248	0.61696
0.00248	0.61601
0.00249	0.61507
0.00249	0.61413
0.00249	0.61318
0.0025	0.61223
0.0025	0.61128
0.00251	0.61033
0.00251	0.60938
0.00252	0.60842
0.00252	0.60746
0.00252	0.6065
0.00253	0.60554
0.00253	0.60458
0.00254	0.60361
0.00254	0.60264
0.00254	0.60167
0.00255	0.6007
0.00255	0.59973
0.00256	0.59876
0.00256	0.59778
0.00256	0.5968
0.00257	0.59582
0.00257	0.59484
0.00258	0.59385
0.00258	0.59286
0.00258	0.59187
0.00259	0.59088
0.00259	0.58989
0.0026	0.58889
0.0026	0.58789
0.0026	0.58689
0.00261	0.58589
0.00261	0.58489
0.00262	0.58388
0.00262	0.58287
0.00263	0.58186
0.00263	0.58084
0.00263	0.57983
0.00264	0.57881
0.00264	0.57778
0.00265	0.57676
0.00265	0.57573
0.00265	0.5747
0.00266	0.57367
0.00266	0.57263
0.00267	0.57159
0.00267	0.57055
0.00267	0.56951
0.00268	0.56846
0.00268	0.56742
0.00269	0.56636
0.00269	0.56531
0.00269	0.56425
0.0027	0.56319
0.0027	0.56213
0.00271	0.56107
0.00271	0.56
0.00271	0.55893
0.00272	0.55786
0.00272	0.55678
0.00273	0.55571
0.00273	0.55463
0.00274	0.55355
0.00274	0.55246
0.00274	0.55138
0.00275	0.55029
0.00275	0.5492
0.00276	0.5481
0.00276	0.54701
0.00276	0.54591
0.00277	0.54482
0.00277	0.54371
0.00278	0.54261
0.00278	0.54151
0.00278	0.5404
0.00279	0.5393
0.00279	0.53819
0.0028	0.53708
0.0028	0.53597
0.0028	0.53485
0.00281	0.53374
0.00281	0.53262
0.00282	0.53151
0.00282	0.53039
0.00282	0.52926
0.00283	0.52814
0.00283	0.52702
0.00284	0.52589
0.00284	0.52477
0.00284	0.52364
0.00285	0.52251
0.00285	0.52138
0.00286	0.52025
0.00286	0.51911
0.00287	0.51798
0.00287	0.51685
0.00287	0.51571
0.00288	0.51457
0.00288	0.51343
0.00289	0.51229
0.00289	0.51115
0.00289	0.51001
0.0029	0.50887
0.0029	0.50773
0.00291	0.50658
0.00291	0.50544
0.00291	0.50429
0.00292	0.50315
0.00292	0.502
0.00293	0.50085
0.00293	0.4997
0.00293	0.49855
0.00294	0.4974
0.00294	0.49625
0.00295	0.4951
0.00295	0.49395
0.00295	0.49279
0.00296	0.49164
0.00296	0.49048
0.00297	0.48933
0.00297	0.48817
0.00298	0.48701
0.00298	0.48585
0.00298	0.48469
0.00299	0.48353
0.00299	0.48237
0.003	0.48121
0.003	0.48005
0.003	0.47889
0.00301	0.47772
0.00301	0.47656
0.00302	0.4754
0.00302	0.47423
0.00302	0.47306
0.00303	0.4719
0.00303	0.47073
0.00304	0.46956
0.00304	0.46839
0.00304	0.46722
0.00305	0.46605
0.00305	0.46488
0.00306	0.46371
0.00306	0.46254
0.00306	0.46137
0.00307	0.46019
0.00307	0.45902
0.00308	0.45785
0.00308	0.45668
0.00309	0.4555
0.00309	0.45433
0.00309	0.45315
0.0031	0.45198
0.0031	0.4508
0.00311	0.44963
0.00311	0.44845
0.00311	0.44727
0.00312	0.4461
0.00312	0.44492
0.00313	0.44374
0.00313	0.44256
0.00313	0.44139
0.00314	0.44021
0.00314	0.43903
0.00315	0.43784
0.00315	0.43666
0.00315	0.43548
0.00316	0.4343
0.00316	0.43311
0.00317	0.43193
0.00317	0.43074
0.00317	0.42956
0.00318	0.42837
0.00318	0.42718
0.00319	0.42599
0.00319	0.4248
0.00319	0.42361
0.0032	0.42242
0.0032	0.42123
0.00321	0.42003
0.00321	0.41884
0.00322	0.41764
0.00322	0.41644
0.00322	0.41524
0.00323	0.41404
0.00323	0.41284
0.00324	0.41163
0.00324	0.41043
0.00324	0.40922
0.00325	0.40802
0.00325	0.40681
0.00326	0.40559
0.00326	0.40438
0.00326	0.40317
0.00327	0.40195
0.00327	0.40074
0.00328	0.39952
0.00328	0.3983
0.00328	0.39708
0.00329	0.39586
0.00329	0.39463
0.0033	0.39341
0.0033	0.39218
0.0033	0.39096
0.00331	0.38973
0.00331	0.3885
0.00332	0.38728
0.00332	0.38605
0.00333	0.38482
0.00333	0.38359
0.00333	0.38236
0.00334	0.38113
0.00334	0.3799
0.00335	0.37867
0.00335	0.37745
0.00335	0.37622
0.00336	0.37499
0.00336	0.37376
0.00337	0.37253
0.00337	0.3713
0.00337	0.37008
0.00338	0.36885
0.00338	0.36762
0.00339	0.3664
0.00339	0.36517
0.00339	0.36394
0.0034	0.36272
0.0034	0.36149
0.00341	0.36027
0.00341	0.35905
0.00341	0.35782
0.00342	0.3566
0.00342	0.35538
0.00343	0.35416
0.00343	0.35294
0.00344	0.35172
0.00344	0.3505
0.00344	0.34928
0.00345	0.34807
0.00345	0.34685
0.00346	0.34564
0.00346	0.34442
0.00346	0.34321
0.00347	0.342
0.00347	0.34079
0.00348	0.33958
0.00348	0.33837
0.00348	0.33717
0.00349	0.33596
0.00349	0.33476
0.0035	0.33355
0.0035	0.33235
0.0035	0.33115
0.00351	0.32995
0.00351	0.32875
0.00352	0.32755
0.00352	0.32635
0.00352	0.32515
0.00353	0.32396
0.00353	0.32276
0.00354	0.32157
0.00354	0.32037
0.00355	0.31918
0.00355	0.31799
0.00355	0.3168
0.00356	0.31561
0.00356	0.31443
0.00357	0.31324
0.00357	0.31205
0.00357	0.31087
0.00358	0.30969
0.00358	0.3085
0.00359	0.30732
0.00359	0.30615
0.00359	0.30497
0.0036	0.30379
0.0036	0.30261
0.00361	0.30144
0.00361	0.30026
0.00361	0.29909
0.00362	0.29792
0.00362	0.29675
0.00363	0.29558
0.00363	0.29441
0.00363	0.29324
0.00364	0.29208
0.00364	0.29091
0.00365	0.28975
0.00365	0.28859
0.00365	0.28743
0.00366	0.28627
0.00366	0.28511
0.00367	0.28395
0.00367	0.2828
0.00368	0.28164
0.00368	0.28049
0.00368	0.27934
0.00369	0.27819
0.00369	0.27704
0.0037	0.27589
0.0037	0.27474
0.0037	0.2736
0.00371	0.27246
0.00371	0.27132
0.00372	0.27018
0.00372	0.26904
0.00372	0.2679
0.00373	0.26677
0.00373	0.26563
0.00374	0.2645
0.00374	0.26337
0.00374	0.26224
0.00375	0.26112
0.00375	0.25999
0.00376	0.25887
0.00376	0.25775
0.00376	0.25662
0.00377	0.25551
0.00377	0.25439
0.00378	0.25327
0.00378	0.25216
0.00379	0.25105
0.00379	0.24994
0.00379	0.24883
0.0038	0.24773
0.0038	0.24662
0.00381	0.24552
0.00381	0.24442
0.00381	0.24332
0.00382	0.24222
0.00382	0.24113
0.00383	0.24004
0.00383	0.23895
0.00383	0.23786
0.00384	0.23677
0.00384	0.23569
0.00385	0.23461
0.00385	0.23353
0.00385	0.23245
0.00386	0.23137
0.00386	0.2303
0.00387	0.22922
0.00387	0.22815
0.00387	0.22708
0.00388	0.22601
0.00388	0.22495
0.00389	0.22388
0.00389	0.22282
0.0039	0.22175
0.0039	0.22069
0.0039	0.21963
0.00391	0.21857
0.00391	0.21752
0.00392	0.21646
0.00392	0.21541
0.00392	0.21435
0.00393	0.2133
0.00393	0.21225
0.00394	0.2112
0.00394	0.21016
0.00394	0.20911
0.00395	0.20807
0.00395	0.20702
0.00396	0.20598
0.00396	0.20495
0.00396	0.20391
0.00397	0.20288
0.00397	0.20184
0.00398	0.20081
0.00398	0.19979
0.00398	0.19876
0.00399	0.19774
0.00399	0.19672
0.004	0.1957
0.004	0.19469
0.004	0.19367
0.00401	0.19266
0.00401	0.19165
0.00402	0.19065
0.00402	0.18965
0.00403	0.18865
0.00403	0.18766
0.00403	0.18666
0.00404	0.18567
0.00404	0.18469
0.00405	0.1837
0.00405	0.18272
0.00405	0.18174
0.00406	0.18077
0.00406	0.1798
0.00407	0.17883
0.00407	0.17787
0.00407	0.1769
0.00408	0.17594
0.00408	0.17499
0.00409	0.17404
0.00409	0.17309
0.00409	0.17214
0.0041	0.1712
0.0041	0.17026
0.00411	0.16932
0.00411	0.16838
0.00411	0.16745
0.00412	0.16652
0.00412	0.1656
0.00413	0.16468
0.00413	0.16376
0.00414	0.16284
0.00414	0.16193
0.00414	0.16101
0.00415	0.16011
0.00415	0.1592
0.00416	0.1583
0.00416	0.1574
0.00416	0.1565
0.00417	0.15561
0.00417	0.15472
0.00418	0.15383
0.00418	0.15294
0.00418	0.15206
0.00419	0.15118
0.00419	0.1503
0.0042	0.14943
0.0042	0.14856
0.0042	0.14769
0.00421	0.14682
0.00421	0.14596
0.00422	0.14509
0.00422	0.14423
0.00422	0.14338
0.00423	0.14252
0.00423	0.14167
0.00424	0.14082
0.00424	0.13997
0.00424	0.13913
0.00425	0.13828
0.00425	0.13744
0.00426	0.1366
0.00426	0.13576
0.00427	0.13493
0.00427	0.1341
0.00427	0.13326
0.00428	0.13244
0.00428	0.13161
0.00429	0.13079
0.00429	0.12997
0.00429	0.12915
0.0043	0.12833
0.0043	0.12752
0.00431	0.1267
0.00431	0.1259
0.00431	0.12509
0.00432	0.12428
0.00432	0.12348
0.00433	0.12268
0.00433	0.12188
0.00433	0.12109
0.00434	0.1203
0.00434	0.11951
0.00435	0.11872
0.00435	0.11794
0.00435	0.11715
0.00436	0.11637
0.00436	0.1156
0.00437	0.11482
0.00437	0.11405
0.00438	0.11328
0.00438	0.11252
0.00438	0.11175
0.00439	0.11099
0.00439	0.11023
0.0044	0.10948
0.0044	0.10873
0.0044	0.10798
0.00441	0.10723
0.00441	0.10648
0.00442	0.10574
0.00442	0.105
0.00442	0.10426
0.00443	0.10353
0.00443	0.10279
0.00444	0.10206
0.00444	0.10133
0.00444	0.10061
0.00445	0.09989
0.00445	0.09917
0.00446	0.09846
0.00446	0.09774
0.00446	0.09703
0.00447	0.09633
0.00447	0.09562
0.00448	0.09492
0.00448	0.09423
0.00449	0.09354
0.00449	0.09285
0.00449	0.09216
0.0045	0.09148
0.0045	0.09081
0.00451	0.09014
0.00451	0.08947
0.00451	0.0888
0.00452	0.08814
0.00452	0.08748
0.00453	0.08683
0.00453	0.08618
0.00453	0.08554
0.00454	0.0849
0.00454	0.08427
0.00455	0.08364
0.00455	0.08301
0.00455	0.08239
0.00456	0.08177
0.00456	0.08116
0.00457	0.08055
0.00457	0.07995
0.00457	0.07935
0.00458	0.07876
0.00458	0.07817
0.00459	0.07759
0.00459	0.07701
0.0046	0.07643
0.0046	0.07586
0.0046	0.07529
0.00461	0.07473
0.00461	0.07417
0.00462	0.07362
0.00462	0.07307
0.00462	0.07252
0.00463	0.07198
0.00463	0.07145
0.00464	0.07091
0.00464	0.07039
0.00464	0.06986
0.00465	0.06934
0.00465	0.06882
0.00466	0.06831
0.00466	0.0678
0.00466	0.06729
0.00467	0.06679
0.00467	0.06629
0.00468	0.0658
0.00468	0.06531
0.00468	0.06482
0.00469	0.06433
0.00469	0.06385
0.0047	0.06337
0.0047	0.06289
0.0047	0.06242
0.00471	0.06194
0.00471	0.06147
0.00472	0.06101
0.00472	0.06054
0.00473	0.06008
0.00473	0.05962
0.00473	0.05916
0.00474	0.05871
0.00474	0.05825
0.00475	0.0578
0.00475	0.05735
0.00475	0.0569
0.00476	0.05645
0.00476	0.05601
0.00477	0.05557
0.00477	0.05513
0.00477	0.05468
0.00478	0.05425
0.00478	0.05381
0.00479	0.05337
0.00479	0.05293
0.00479	0.0525
0.0048	0.05207
0.0048	0.05163
0.00481	0.0512
0.00481	0.05077
0.00481	0.05034
0.00482	0.04991
0.00482	0.04949
0.00483	0.04906
0.00483	0.04863
0.00484	0.04821
0.00484	0.04779
0.00484	0.04737
0.00485	0.04695
0.00485	0.04652
0.00486	0.04611
0.00486	0.04569
0.00486	0.04527
0.00487	0.04486
0.00487	0.04445
0.00488	0.04403
0.00488	0.04362
0.00488	0.04322
0.00489	0.04281
0.00489	0.0424
0.0049	0.042
0.0049	0.0416
0.0049	0.04119
0.00491	0.04079
0.00491	0.0404
0.00492	0.04
0.00492	0.0396
0.00492	0.03921
0.00493	0.03882
0.00493	0.03843
0.00494	0.03803
0.00494	0.03765
0.00495	0.03726
0.00495	0.03688
0.00495	0.03649
0.00496	0.03611
0.00496	0.03573
0.00497	0.03535
0.00497	0.03498
0.00497	0.0346
0.00498	0.03423
0.00498	0.03386
0.00499	0.03349
0.00499	0.03313
0.00499	0.03276
0.005	0.0324
0.005	0.03204
0.00501	0.03169
0.00501	0.03133
0.00501	0.03098
0.00502	0.03063
0.00502	0.03029
0.00503	0.02995
0.00503	0.0296
0.00503	0.02927
0.00504	0.02893
0.00504	0.0286
0.00505	0.02827
0.00505	0.02795
0.00505	0.02762
0.00506	0.0273
0.00506	0.02698
0.00507	0.02667
0.00507	0.02635
0.00508	0.02604
0.00508	0.02574
0.00508	0.02543
0.00509	0.02513
0.00509	0.02483
0.0051	0.02454
0.0051	0.02424
0.0051	0.02395
0.00511	0.02366
0.00511	0.02338
0.00512	0.02309
0.00512	0.02281
0.00512	0.02253
0.00513	0.02226
0.00513	0.02198
0.00514	0.02171
0.00514	0.02144
0.00514	0.02118
0.00515	0.02091
0.00515	0.02065
0.00516	0.02039
0.00516	0.02013
0.00516	0.01988
0.00517	0.01963
0.00517	0.01938
0.00518	0.01913
0.00518	0.01888
0.00519	0.01863
0.00519	0.01839
0.00519	0.01815
0.0052	0.01791
0.0052	0.01767
0.00521	0.01744
0.00521	0.01721
0.00521	0.01697
0.00522	0.01674
0.00522	0.01652
0.00523	0.01629
0.00523	0.01607
0.00523	0.01585
0.00524	0.01563
0.00524	0.01541
0.00525	0.01519
0.00525	0.01498
0.00525	0.01476
0.00526	0.01455
0.00526	0.01434
0.00527	0.01414
0.00527	0.01393
0.00527	0.01373
0.00528	0.01353
0.00528	0.01333
0.00529	0.01313
0.00529	0.01294
0.0053	0.01274
0.0053	0.01255
0.0053	0.01236
0.00531	0.01217
0.00531	0.01199
0.00532	0.01181
0.00532	0.01163
0.00532	0.01145
0.00533	0.01127
0.00533	0.0111
0.00534	0.01092
0.00534	0.01075
0.00534	0.01059
0.00535	0.01042
0.00535	0.01026
0.00536	0.01009
0.00536	0.00993
0.00536	0.00978
0.00537	0.00962
0.00537	0.00947
0.00538	0.00932
0.00538	0.00917
0.00538	0.00902
0.00539	0.00887
0.00539	0.00873
0.0054	0.00859
0.0054	0.00845
0.00541	0.00831
0.00541	0.00817
0.00541	0.00804
0.00542	0.00791
0.00542	0.00777
0.00543	0.00765
0.00543	0.00752
0.00543	0.00739
0.00544	0.00727
0.00544	0.00714
0.00545	0.00702
0.00545	0.0069
0.00545	0.00678
0.00546	0.00667
0.00546	0.00655
0.00547	0.00644
0.00547	0.00633
0.00547	0.00622
0.00548	0.00611
0.00548	0.006
0.00549	0.0059
0.00549	0.0058
0.00549	0.0057
0.0055	0.0056
0.0055	0.00551
0.00551	0.00541
0.00551	0.00532
0.00551	0.00523
0.00552	0.00514
0.00552	0.00506
0.00553	0.00498
0.00553	0.0049
0.00554	0.00482
0.00554	0.00474
0.00554	0.00467
0.00555	0.0046
0.00555	0.00453
0.00556	0.00446
0.00556	0.0044
0.00556	0.00433
0.00557	0.00427
0.00557	0.00422
0.00558	0.00416
0.00558	0.00411
0.00558	0.00405
0.00559	0.004
0.00559	0.00395
0.0056	0.00391
0.0056	0.00386
0.0056	0.00382
0.00561	0.00378
0.00561	0.00374
0.00562	0.00371
0.00562	0.00367
0.00562	0.00364
0.00563	0.00361
0.00563	0.00358
0.00564	0.00355
0.00564	0.00353
0.00565	0.0035
0.00565	0.00348
0.00565	0.00346
0.00566	0.00345
0.00566	0.00343
0.00567	0.00342
0.00567	0.00341
0.00567	0.0034
0.00568	0.00339
0.00568	0.00338
0.00569	0.00337
0.00569	0.00337
0.00569	0.00336
0.0057	0.00336
0.0057	0.00336
0.00571	0.00335
0.00571	0.00335
0.00571	0.00335
0.00572	0.00335
0.00572	0.00335
0.00573	0.00336
0.00573	0.00336
0.00573	0.00336
0.00574	0.00337
0.00574	0.00337
0.00575	0.00338
0.00575	0.00338
0.00575	0.00339
0.00576	0.0034
0.00576	0.0034
0.00577	0.00341
0.00577	0.00342
0.00578	0.00343
0.00578	0.00344
0.00578	0.00345
0.00579	0.00346
0.00579	0.00347
0.0058	0.00347
0.0058	0.00349
0.0058	0.0035
0.00581	0.00351
0.00581	0.00352
0.00582	0.00353
0.00582	0.00354
0.00582	0.00355
0.00583	0.00357
0.00583	0.00358
0.00584	0.00359
0.00584	0.0036
0.00584	0.00361
0.00585	0.00362
0.00585	0.00363
0.00586	0.00364
0.00586	0.00365
0.00586	0.00366
0.00587	0.00367
0.00587	0.00367
0.00588	0.00368
0.00588	0.00369
0.00589	0.0037
0.00589	0.00371
0.00589	0.00371
0.0059	0.00372
0.0059	0.00372
0.00591	0.00373
0.00591	0.00373
0.00591	0.00373
0.00592	0.00373
0.00592	0.00373
0.00593	0.00373
0.00593	0.00373
0.00593	0.00373
0.00594	0.00373
0.00594	0.00372
0.00595	0.00372
0.00595	0.00371
0.00595	0.0037
0.00596	0.00369
0.00596	0.00368
0.00597	0.00367
0.00597	0.00366
0.00597	0.00364
0.00598	0.00363
0.00598	0.00361
0.00599	0.00359
0.00599	0.00357
0.006	0.00355
0.006	0.00353
0.006	0.0035
0.00601	0.00348
0.00601	0.00345
0.00602	0.00342
0.00602	0.00339
0.00602	0.00336
0.00603	0.00333
0.00603	0.0033
0.00604	0.00326
0.00604	0.00323
0.00604	0.00319
0.00605	0.00316
0.00605	0.00312
0.00606	0.00308
0.00606	0.00304
0.00606	0.003
0.00607	0.00297
0.00607	0.00293
0.00608	0.00289
0.00608	0.00285
0.00608	0.00281
0.00609	0.00277
0.00609	0.00273
0.0061	0.00269
0.0061	0.00265
0.00611	0.00261
0.00611	0.00257
0.00611	0.00252
0.00612	0.00248
0.00612	0.00245
0.00613	0.00241
0.00613	0.00237
0.00613	0.00233
0.00614	0.00229
0.00614	0.00225
0.00615	0.00221
0.00615	0.00217
0.00615	0.00214
0.00616	0.0021
0.00616	0.00206
0.00617	0.00202
0.00617	0.00199
0.00617	0.00195
0.00618	0.00192
0.00618	0.00188
0.00619	0.00185
0.00619	0.00181
0.00619	0.00178
0.0062	0.00174
0.0062	0.00171
0.00621	0.00168
0.00621	0.00165
0.00621	0.00161
0.00622	0.00158
0.00622	0.00155
0.00623	0.00152
0.00623	0.00149
0.00624	0.00146
0.00624	0.00144
0.00624	0.00141
0.00625	0.00138
0.00625	0.00136
0.00626	0.00133
0.00626	0.0013
0.00626	0.00128
0.00627	0.00126
0.00627	0.00123
0.00628	0.00121
0.00628	0.00119
0.00628	0.00117
0.00629	0.00115
0.00629	0.00113
0.0063	0.00111
0.0063	0.00109
0.0063	0.00108
0.00631	0.00106
0.00631	0.00105
0.00632	0.00103
0.00632	0.00102
0.00632	0.00101
0.00633	0.000999
0.00633	0.000989
0.00634	0.000979
0.00634	0.000971
0.00635	0.000963
0.00635	0.000956
0.00635	0.00095
0.00636	0.000944
0.00636	0.000939
0.00637	0.000934
0.00637	0.00093
0.00637	0.000926
0.00638	0.000922
0.00638	0.000918
0.00639	0.000915
0.00639	0.000911
0.00639	0.000908
0.0064	0.000905
0.0064	0.000901
0.00641	0.000898
0.00641	0.000894
0.00641	0.00089
0.00642	0.000885
0.00642	0.000881
0.00643	0.000876
0.00643	0.00087
0.00643	0.000864
0.00644	0.000857
0.00644	0.000849
0.00645	0.000841
0.00645	0.000832
0.00645	0.000822
0.00646	0.000812
0.00646	0.0008
0.00647	0.000788
0.00647	0.000775
0.00648	0.000761
0.00648	0.000747
0.00648	0.000731
0.00649	0.000715
0.00649	0.000698
0.0065	0.000681
0.0065	0.000662
0.0065	0.000643
0.00651	0.000624
0.00651	0.000604
0.00652	0.000583
0.00652	0.000562
0.00652	0.00054
0.00653	0.000518
0.00653	0.000496
0.00654	0.000473
0.00654	0.00045
0.00654	0.000426
0.00655	0.000403
0.00655	0.000379
0.00656	0.000355
0.00656	0.000331
0.00656	0.000306
0.00657	0.000282
0.00657	0.000257
0.00658	0.000232
0.00658	0.000207
0.00659	0.000182
0.00659	0.000157
0.00659	0.000132
0.0066	0.000106
0.0066	8.1e-05
0.00661	5.6e-05
0.00661	3.1e-05
0.00661	5e-06
0.00662	-2e-05
0.00662	-4.5e-05
0.00663	-7e-05
0.00663	-9.4e-05
0.00663	-0.000119
0.00664	-0.000143
0.00664	-0.000167
0.00665	-0.00019
0.00665	-0.000214
0.00665	-0.000237
0.00666	-0.000259
0.00666	-0.000281
0.00667	-0.000303
0.00667	-0.000325
0.00667	-0.000345
0.00668	-0.000366
0.00668	-0.000385
0.00669	-0.000404
0.00669	-0.000423
0.0067	-0.000441
0.0067	-0.000458
0.0067	-0.000474
0.00671	-0.00049
0.00671	-0.000505
0.00672	-0.000519
0.00672	-0.000533
0.00672	-0.000546
0.00673	-0.000558
0.00673	-0.00057
0.00674	-0.00058
0.00674	-0.000591
0.00674	-0.0006
0.00675	-0.000609
0.00675	-0.000617
0.00676	-0.000625
0.00676	-0.000632
0.00676	-0.000638
0.00677	-0.000644
0.00677	-0.000649
0.00678	-0.000653
0.00678	-0.000657
0.00678	-0.00066
0.00679	-0.000662
0.00679	-0.000664
0.0068	-0.000664
0.0068	-0.000664
0.00681	-0.000663
0.00681	-0.000661
0.00681	-0.000657
0.00682	-0.000653
0.00682	-0.000648
0.00683	-0.000642
0.00683	-0.000635
0.00683	-0.000627
0.00684	-0.000618
0.00684	-0.000609
0.00685	-0.000599
0.00685	-0.000588
0.00685	-0.000576
0.00686	-0.000564
0.00686	-0.000552
0.00687	-0.000539
0.00687	-0.000526
0.00687	-0.000513
0.00688	-0.000499
0.00688	-0.000485
0.00689	-0.000471
0.00689	-0.000457
0.00689	-0.000443
0.0069	-0.000429
0.0069	-0.000415
0.00691	-0.000401
0.00691	-0.000387
0.00691	-0.000373
0.00692	-0.000359
0.00692	-0.000345
0.00693	-0.000332
0.00693	-0.000319
0.00694	-0.000306
0.00694	-0.000293
0.00694	-0.00028
0.00695	-0.000268
0.00695	-0.000257
0.00696	-0.000246
0.00696	-0.000235
0.00696	-0.000225
0.00697	-0.000216
0.00697	-0.000207
0.00698	-0.000199
0.00698	-0.000192
0.00698	-0.000185
0.00699	-0.00018
0.00699	-0.000175
0.007	-0.000171
0.007	-0.000167
0.007	-0.000165
0.00701	-0.000164
0.00701	-0.000163
0.00702	-0.000163
0.00702	-0.000164
0.00702	-0.000166
0.00703	-0.000168
0.00703	-0.000171
0.00704	-0.000174
0.00704	-0.000179
0.00705	-0.000183
0.00705	-0.000188
0.00705	-0.000194
0.00706	-0.0002
0.00706	-0.000207
0.00707	-0.000214
0.00707	-0.000221
0.00707	-0.000229
0.00708	-0.000238
0.00708	-0.000246
0.00709	-0.000256
0.00709	-0.000265
0.00709	-0.000275
0.0071	-0.000285
0.0071	-0.000295
0.00711	-0.000306
0.00711	-0.000317
0.00711	-0.000328
0.00712	-0.000339
0.00712	-0.00035
0.00713	-0.000362
0.00713	-0.000373
0.00713	-0.000385
0.00714	-0.000396
0.00714	-0.000408
0.00715	-0.000419
0.00715	-0.000431
0.00716	-0.000443
0.00716	-0.000454
0.00716	-0.000466
0.00717	-0.000477
0.00717	-0.000488
0.00718	-0.000499
0.00718	-0.00051
0.00718	-0.000521
0.00719	-0.000532
0.00719	-0.000542
0.0072	-0.000552
0.0072	-0.000562
0.0072	-0.000571
0.00721	-0.000581
0.00721	-0.00059
0.00722	-0.000598
0.00722	-0.000607
0.00722	-0.000615
0.00723	-0.000623
0.00723	-0.000631
0.00724	-0.000638
0.00724	-0.000645
0.00724	-0.000652
0.00725	-0.000659
0.00725	-0.000665
0.00726	-0.000672
0.00726	-0.000678
0.00726	-0.000684
0.00727	-0.00069
0.00727	-0.000697
0.00728	-0.000703
0.00728	-0.000709
0.00729	-0.000715
0.00729	-0.000722
0.00729	-0.000728
0.0073	-0.000735
0.0073	-0.000742
0.00731	-0.000749
0.00731	-0.000756
0.00731	-0.000764
0.00732	-0.000772
0.00732	-0.000781
0.00733	-0.00079
0.00733	-0.0008
0.00733	-0.00081
0.00734	-0.00082
0.00734	-0.000831
0.00735	-0.000843
0.00735	-0.000855
0.00735	-0.000867
0.00736	-0.00088
0.00736	-0.000894
0.00737	-0.000907
0.00737	-0.000922
0.00737	-0.000936
0.00738	-0.000952
0.00738	-0.000967
0.00739	-0.000984
0.00739	-0.001
0.0074	-0.00102
0.0074	-0.00104
0.0074	-0.00105
0.00741	-0.00107
0.00741	-0.00109
0.00742	-0.00111
0.00742	-0.00113
0.00742	-0.00116
0.00743	-0.00118
0.00743	-0.0012
0.00744	-0.00122
0.00744	-0.00125
0.00744	-0.00127
0.00745	-0.0013
0.00745	-0.00132
0.00746	-0.00135
0.00746	-0.00137
0.00746	-0.0014
0.00747	-0.00143
0.00747	-0.00146
0.00748	-0.00149
0.00748	-0.00152
0.00748	-0.00155
0.00749	-0.00158
0.00749	-0.00162
0.0075	-0.00165
0.0075	-0.00168
0.00751	-0.00172
0.00751	-0.00176
0.00751	-0.00179
0.00752	-0.00183
0.00752	-0.00187
0.00753	-0.00191
0.00753	-0.00195
0.00753	-0.00199
0.00754	-0.00203
0.00754	-0.00207
0.00755	-0.00212
0.00755	-0.00216
0.00755	-0.0022
0.00756	-0.00225
0.00756	-0.00229
0.00757	-0.00234
0.00757	-0.00238
0.00757	-0.00243
0.00758	-0.00247
0.00758	-0.00252
0.00759	-0.00256
0.00759	-0.00261
0.00759	-0.00265
0.0076	-0.0027
0.0076	-0.00275
0.00761	-0.00279
0.00761	-0.00283
0.00762	-0.00288
0.00762	-0.00292
0.00762	-0.00297
0.00763	-0.00301
0.00763	-0.00305
0.00764	-0.00309
0.00764	-0.00313
0.00764	-0.00317
0.00765	-0.00321
0.00765	-0.00325
0.00766	-0.00329
0.00766	-0.00332
0.00766	-0.00336
0.00767	-0.0034
0.00767	-0.00343
0.00768	-0.00346
0.00768	-0.00349
0.00768	-0.00352
0.00769	-0.00355
0.00769	-0.00358
0.0077	-0.0036
0.0077	-0.00363
0.0077	-0.00365
0.00771	-0.00367
0.00771	-0.00369
0.00772	-0.00371
0.00772	-0.00373
0.00772	-0.00374
0.00773	-0.00376
0.00773	-0.00377
0.00774	-0.00378
0.00774	-0.00379
0.00775	-0.00379
0.00775	-0.0038
0.00775	-0.0038
0.00776	-0.0038
0.00776	-0.00381
0.00777	-0.0038
0.00777	-0.0038
0.00777	-0.0038
0.00778	-0.00379
0.00778	-0.00379
0.00779	-0.00378
0.00779	-0.00377
0.00779	-0.00376
0.0078	-0.00375
0.0078	-0.00374
0.00781	-0.00373
0.00781	-0.00371
0.00781	-0.0037
0.00782	-0.00368
0.00782	-0.00366
0.00783	-0.00365
0.00783	-0.00363
0.00783	-0.00361
0.00784	-0.00359
0.00784	-0.00357
0.00785	-0.00355
0.00785	-0.00353
0.00786	-0.0035
0.00786	-0.00348
0.00786	-0.00346
0.00787	-0.00344
0.00787	-0.00341
0.00788	-0.00339
0.00788	-0.00336
0.00788	-0.00334
0.00789	-0.00331
0.00789	-0.00329
0.0079	-0.00326
0.0079	-0.00323
0.0079	-0.00321
0.00791	-0.00318
0.00791	-0.00316
0.00792	-0.00313
0.00792	-0.0031
0.00792	-0.00308
0.00793	-0.00305
0.00793	-0.00303
0.00794	-0.003
0.00794	-0.00298
0.00794	-0.00295
0.00795	-0.00293
0.00795	-0.0029
0.00796	-0.00288
0.00796	-0.00285
0.00796	-0.00283
0.00797	-0.00281
0.00797	-0.00278
0.00798	-0.00276
0.00798	-0.00274
0.00799	-0.00272
0.00799	-0.00269
0.00799	-0.00267
0.008	-0.00265
0.008	-0.00263
0.00801	-0.00261
0.00801	-0.00259
0.00801	-0.00257
0.00802	-0.00255
0.00802	-0.00253
0.00803	-0.00251
0.00803	-0.00249
0.00803	-0.00248
0.00804	-0.00246
0.00804	-0.00244
0.00805	-0.00243
0.00805	-0.00241
0.00805	-0.00239
0.00806	-0.00238
0.00806	-0.00236
0.00807	-0.00235
0.00807	-0.00233
0.00807	-0.00232
0.00808	-0.0023
0.00808	-0.00229
0.00809	-0.00227
0.00809	-0.00226
0.0081	-0.00224
0.0081	-0.00223
0.0081	-0.00222
0.00811	-0.0022
0.00811	-0.00219
0.00812	-0.00217
0.00812	-0.00216
0.00812	-0.00214
0.00813	-0.00213
0.00813	-0.00211
[truncated: 2,096 more rows]
