# Supplementary material for: Rapid single-wavelength lightsheet localization microscopy for clarified tissue
Source: Nat Commun. 2019 Oct 18;10:4762. doi: 10.1038/s41467-019-12715-3 (PMC6800451; doi:10.1038/s41467-019-12715-3)
Supplement: Supplementary file 10 — Source Data [file 41467_2019_12715_MOESM10_ESM.zip › Source Data file/Fig. s10a, b.xlsx]

## Sheet: 工作表1
Frames	localization density	Error	Theoretical resolution	Error
0	0	0	--	--
40	78.9263	30.6265	233.808	39.925
80	152.923	53.7907	167.619	25.7623
120	221.463	72.1888	139.315	20.0886
160	284.651	86.9744	123.007	16.9535
200	341.966	98.4104	112.353	14.8706
240	395.023	108.765	104.709	13.5326
280	436.727	103.422	99.4151	11.5602
320	471.866	96.0227	95.5247	9.91949
360	503.705	92.9625	92.4626	8.86717
400	534.178	93.4636	89.8539	8.12923
440	545.466	131.023	89.3322	10.0479
480	579.432	144.621	86.912	10.1241
520	595.841	150.26	85.8054	10.0807
		n=4		n=4
