# Supplementary material for: Rapid single-wavelength lightsheet localization microscopy for clarified tissue
Source: Nat Commun. 2019 Oct 18;10:4762. doi: 10.1038/s41467-019-12715-3 (PMC6800451; doi:10.1038/s41467-019-12715-3)
Supplement: Supplementary file 10 — Source Data [file 41467_2019_12715_MOESM10_ESM.zip › Source Data file/Fig. 2f.xlsx]

## Sheet: Sheet1
	z position	z position	z position	z position			z position	z position	z position	z position
	50um	100um	150um	200um			50um	100um	150um	200um
Uncertanty						Normalized
10	9	253	76	152		10	0.000245225	0.0099204	0.00494052	0.0606544
20	8595	2888	675	1094		20	0.23419	0.113242	0.0438796	0.436552
30	17858	25503	15383	2506		30	0.486581	1	1	1
40	36701	22273	14414	1671		40	1	0.873348	0.937008	0.6668
50	8201	3798	8178	510		50	0.223454	0.148924	0.531626	0.203512
60	5218	2061	1014	121		60	0.142176	0.080814	0.0659169	0.0482841
70	667	324	272	39		70	0.0181739	0.0127044	0.0176819	0.0155626
80	393	65	74	8		80	0.0107082	0.00254872	0.00481051	0.00319234
90	69	9	12	4		90	0.00188006	0.0003529	0.000780082	0.00159617
100	57	3	4	2		100	0.00155309	0.000117633	0.000260027	0.000798085
110	9	3	0	0		110	0.000245225	0.000117633	0	0
120	0	2	0	0		120	0	7.84221e-05	0	0
130	4	0	0	0		130	0.000108989	0	0	0
140	0	0	0	0		140	0	0	0	0
150	0	0	0	0		150	0	0	0	0
160	0	0	0	0		160	0	0	0	0
170	0	0	0	0		170	0	0	0	0
180	0	0	0	0		180	0	0	0	0
190	0	0	0	0		190	0	0	0	0
200	0	0	0	0		200	0	0	0	0
