# Supplementary material for: Rapid single-wavelength lightsheet localization microscopy for clarified tissue
Source: Nat Commun. 2019 Oct 18;10:4762. doi: 10.1038/s41467-019-12715-3 (PMC6800451; doi:10.1038/s41467-019-12715-3)
Supplement: Supplementary file 10 — Source Data [file 41467_2019_12715_MOESM10_ESM.zip › Source Data file/Fig. 6f.xlsx]

## Sheet: DPMVMATRANi
RNAi1				RNAi2				RNAi3			Control1			Control2			Control3										exp0706R			exp0706L			exp0703R			exp0703L
DPMneuron	39680.1	0.0399662		DPMneuron	25986.9	0.0131442		DPMneuron	27843.9		235204	0.077631		30555.3	0.0701485		44558.7	0.0841368
VMATDPMpostitive	1585.86			VMATDPMpostive	341.578			VMATDPMpostive	797.775		18259.2			2143.41			3749.03										643.013
