# Supplementary material for: Rapid single-wavelength lightsheet localization microscopy for clarified tissue
Source: Nat Commun. 2019 Oct 18;10:4762. doi: 10.1038/s41467-019-12715-3 (PMC6800451; doi:10.1038/s41467-019-12715-3)
Supplement: Supplementary file 10 — Source Data [file 41467_2019_12715_MOESM10_ESM.zip › Source Data file/Fig. 3d-g.xlsx]

## Sheet: 工作表1
Fig 3 (d)
Number of frames	Localization density	Error
0	0	0
100	430.828	152.38
200	770.015	276.233
300	1048.65	348.427
400	1260.37	363.916
500	1397.7	460.139
600	1571.81	691.282
Fig 3 (e )
Number of frames	Theoretical resolution	Error
0	--	--
100	102.133	20.3383
200	77.2025	13.8892
300	66.4153	10.413
400	60.5459	7.73135
500	57.7334	7.82049
600	54.7728	10.5208
Fig 3(f)
Number of frames	FRC value	error
0	--	--
100	283.775	23.7945
200	274.325	23.5651
300	275.925	28.7151
400	266.175	43.9946
500	238.7	25.7971
600	253.5	70.0036
Fig. 3(g)
Number of frames	Nyquist resoltion	Overall resolution
0	--	--
500	45.4045	48.87
1000	32.1692	36.8993
1500	26.2833	31.8986
2000	22.7695	29.0716
2500	20.3697	27.2329
3000	18.5974	25.9339
3500	17.2195	24.9643
4000	16.1085	24.2113
4500	15.1881	23.609
5000	14.4093	23.1156
5500	13.7392	22.704
6000	13.1547	22.3551
6500	12.6389	22.0556
7000	12.1794	21.7955
7500	11.7667	21.5676
8000	11.3932	21.3661
8500	11.0532	21.1868
9000	10.7419	21.0261
9500	10.4556	20.8812
10000	10.1909	20.7499
10500	9.94542	20.6305
11000	9.71684	20.5213
11500	9.50333	20.421
12000	9.3033	20.3287
12500	9.1154	20.2434
13000	8.93844	20.1644
13500	8.7714	20.0909
14000	8.61339	20.0224
14500	8.46362	19.9584
15000	8.3214	19.8985
15500	8.18612	19.8423
16000	8.05723	19.7895
16500	7.93424	19.7398
17000	7.81672	19.6928
17500	7.70427	19.6484
18000	7.59653	19.6064
18500	7.4932	19.5666
19000	7.39397	19.5289
19500	7.29858	19.4929
20000	7.20679	19.4588
